# Supplementary material for: From Target Product Profiles (TPPs) to Target Specimen Profiles (TSPs): A New Concept in Infectious Disease Biobanking for Diagnostic Applications
Source: Diagnostics (Basel). 2025 Jun 13;15(12):1503. doi: 10.3390/diagnostics15121503 (PMC12191804; doi:10.3390/diagnostics15121503)
Supplement: Supplementary file 1 [file diagnostics-15-01503-s001.zip]

Archive with 1 entries (1 files):
- diagnostics-3662952-supplementary.pdf
